# Supplementary material for: Decoding PANoptosis in Gout: Signature Gene Identification and Immune Infiltration Profiling
Source: Int J Rheum Dis. 2025 Jul 4;28(7):e70344. doi: 10.1111/1756-185X.70344 (PMC12231154; doi:10.1111/1756-185X.70344)
Supplement: Supplementary file 4 — Table S1. The primers used in this study. [file APL-28-e70344-s002.xlsx]

## Sheet: Sheet1
Table S1. The primers of this study.
Genes	Primers
GAPDH	F: 5′-GCCGCATCTTCTTTTGCGTC-3′
	R: 5′-TACGACCAAATCCGTTGACTCC-3′
SOCS3	R: 5'-TCTGTCGGAAGACCGTCAAC-3’
	R: 5'-GGTCCAGGAACTCCCGAATG-3'
