# Supplementary material for: Decoding PANoptosis in Gout: Signature Gene Identification and Immune Infiltration Profiling
Source: Int J Rheum Dis. 2025 Jul 4;28(7):e70344. doi: 10.1111/1756-185X.70344 (PMC12231154; doi:10.1111/1756-185X.70344)
Supplement: Supplementary file 5 — Table S2. Prediction of potential therapeutic drugs from DsigDB. [file APL-28-e70344-s006.xlsx]

## Sheet: Sheet1
Table S2. Prediction of potential therapeutic drugs from DsigDB
Term	P-value	Adjusted P-value	Old P-value	Old Adjusted P-value	Odds Ratio	Combined Score	Genes
1,1-Bis(4-hydroxyphenyl)-2-phenylbut-1-ene CTD 00002234	0.000599984	0.0123747	0	0	19988	148283	SOCS3
KT 5720 CTD 00002405	0.000599984	0.0123747	0	0	19988	148283	SOCS3
TRIMELLITIC ANHYDRIDE CTD 00000808	0.000749981	0.0123747	0	0	19985	143801	SOCS3
fenthion CTD 00005965	0.000899979	0.0123747	0	0	19982	140137	SOCS3
1,6-Diisocyanatohexane CTD 00000793	0.00159997	0.0175997	0	0	19968	128549	SOCS3
Ammonium hexachloroplatinate(IV) CTD 00000945	0.00194996	0.0178747	0	0	19961	124556	SOCS3
CHEBI:18224 CTD 00001728	0.00269995	0.0212139	0	0	19946	117971	SOCS3
VANADIUM PENTOXIDE CTD 00002655	0.00324995	0.0223434	0	0	19935	114210	SOCS3
Pingyangmycin CTD 00001211	0.00439994	0.0262622	0	0	19912	108046	SOCS3
rofecoxib CTD 00003631	0.00494993	0.0262622	0	0	19901	105642	SOCS3
