# Supplementary material for: Decoding PANoptosis in Gout: Signature Gene Identification and Immune Infiltration Profiling
Source: Int J Rheum Dis. 2025 Jul 4;28(7):e70344. doi: 10.1111/1756-185X.70344 (PMC12231154; doi:10.1111/1756-185X.70344)
Supplement: Supplementary file 6 — Table S3. Prediction of potential therapeutic drugs from Coremine database. [file APL-28-e70344-s003.xlsx]

## Sheet: Sheet1
Table S3 Prediction of potential therapeutic drugs from Coremine database
Gene	AssociationName	AssociationType	Disease	Significance
SOCS3	su tou	Traditionalchinesemedicine	Gout	0.012
SOCS3	bai su geng	Traditionalchinesemedicine	Gout	0.012
SOCS3	sang ye	Traditionalchinesemedicine	Gout	0.0197
SOCS3	sang zhi	Traditionalchinesemedicine	Gout	0.02
SOCS3	bai su zi	Traditionalchinesemedicine	Gout	0.012
